# Supplementary material for: Novel Pituitary Actions of TAC4 Gene Products in Teleost
Source: Int J Mol Sci. 2021 Nov 29;22(23):12893. doi: 10.3390/ijms222312893 (PMC8657723; doi:10.3390/ijms222312893)
Supplement: Supplementary file 1 [file ijms-22-12893-s001.zip]

Archive with 1 entries (1 files):
- ijms-1439673-SI.pdf
